# Supplementary material for: Mushroom-Derived Hydrophobins for Antifouling and Interface Preservation in Chemosensors
Source: Sensors (Basel). 2026 Mar 5;26(5):1642. doi: 10.3390/s26051642 (PMC12986670; doi:10.3390/s26051642)
Supplement: Supplementary file 1 [file sensors-26-01642-s001.zip]

Archive with 1 entries (1 files):
- sensors-4103940-supplementary.pdf
